# Supplementary material for: Iodide uptake by forest soils is principally related to the activity of extracellular oxidases
Source: Front Chem. 2023 Mar 2;11:1105641. doi: 10.3389/fchem.2023.1105641 (PMC10019592; doi:10.3389/fchem.2023.1105641)
Supplement: Supplementary file 1 [file Table2.xlsx]

## Sheet: Supplemental Table 1
Supplementary Table 2. Kendall Tau Correlation Analysis Results
	pH	C %	N %	C/N	total Biomass (nmol/g)	gram (-) nmol/g	gram (+) nmol/g	actinobacteria nmol/g	total bacteria (nmol/g)	fungi (nmol/g)	I%/g dry	pH 5.5 (ABTS)	pH 7 (L-DOPA)
pH	τ=1.00p_adj=0.000000***	τ=0.15p_adj=29.480581	τ=0.25p_adj=10.395059	τ=-0.39p_adj=1.357556	τ=0.18p_adj=22.024952	τ=0.17p_adj=23.163229	τ=0.17p_adj=24.380017	τ=0.38p_adj=1.616813	τ=0.20p_adj=17.790467	τ=0.19p_adj=19.829135	τ=0.32p_adj=4.259408	τ=0.40p_adj=1.237978	τ=0.36p_adj=2.267139
C %	τ=0.15p_adj=29.480581	τ=1.00p_adj=0.000000***	τ=0.84p_adj=0.000024***	τ=0.05p_adj=58.109799	τ=0.67p_adj=0.003250**	τ=0.68p_adj=0.002796**	τ=0.62p_adj=0.012590*	τ=0.59p_adj=0.027040*	τ=0.69p_adj=0.001838**	τ=0.59p_adj=0.027040*	τ=0.62p_adj=0.012590*	τ=0.57p_adj=0.038834*	τ=0.56p_adj=0.044121*
N %	τ=0.25p_adj=10.395059	τ=0.84p_adj=0.000024***	τ=1.00p_adj=0.000000***	τ=-0.12p_adj=35.463759	τ=0.75p_adj=0.000357***	τ=0.74p_adj=0.000412***	τ=0.69p_adj=0.001606**	τ=0.71p_adj=0.001198**	τ=0.77p_adj=0.000190***	τ=0.65p_adj=0.004975**	τ=0.74p_adj=0.000486***	τ=0.62p_adj=0.012592*	τ=0.55p_adj=0.063437
C/N	τ=-0.39p_adj=1.357556	τ=0.05p_adj=58.109799	τ=-0.12p_adj=35.463759	τ=1.00p_adj=0.000000***	τ=-0.22p_adj=14.498877	τ=-0.21p_adj=16.030200	τ=-0.27p_adj=7.669757	τ=-0.26p_adj=8.783122	τ=-0.22p_adj=14.498877	τ=-0.21p_adj=16.273015	τ=-0.17p_adj=24.873925	τ=-0.22p_adj=14.290891	τ=-0.22p_adj=14.498877
total Biomass (nmol/g)	τ=0.18p_adj=22.024952	τ=0.67p_adj=0.003250**	τ=0.75p_adj=0.000357***	τ=-0.22p_adj=14.498877	τ=1.00p_adj=0.000000***	τ=0.97p_adj=0.000000***	τ=0.93p_adj=0.000000***	τ=0.71p_adj=0.000166***	τ=0.98p_adj=0.000000***	τ=0.82p_adj=0.000000***	τ=0.53p_adj=0.065585	τ=0.46p_adj=0.369780	τ=0.35p_adj=2.624228
gram (-) nmol/g	τ=0.17p_adj=23.163229	τ=0.68p_adj=0.002796**	τ=0.74p_adj=0.000412***	τ=-0.21p_adj=16.030200	τ=0.97p_adj=0.000000***	τ=1.00p_adj=0.000000***	τ=0.91p_adj=0.000002***	τ=0.68p_adj=0.002200**	τ=0.96p_adj=0.000000***	τ=0.85p_adj=0.000013***	τ=0.52p_adj=0.102217	τ=0.46p_adj=0.407150	τ=0.34p_adj=2.719024
gram (+) nmol/g	τ=0.17p_adj=24.380017	τ=0.62p_adj=0.012590*	τ=0.69p_adj=0.001606**	τ=-0.27p_adj=7.669757	τ=0.93p_adj=0.000000***	τ=0.91p_adj=0.000002***	τ=1.00p_adj=0.000000***	τ=0.65p_adj=0.001338**	τ=0.91p_adj=0.000000***	τ=0.81p_adj=0.000001***	τ=0.49p_adj=0.143497	τ=0.43p_adj=0.667235	τ=0.29p_adj=5.774007
actinobacteria nmol/g	τ=0.38p_adj=1.616813	τ=0.59p_adj=0.027040*	τ=0.71p_adj=0.001198**	τ=-0.26p_adj=8.783122	τ=0.71p_adj=0.000166***	τ=0.68p_adj=0.002200**	τ=0.65p_adj=0.001338**	τ=1.00p_adj=0.000000***	τ=0.73p_adj=0.000065***	τ=0.55p_adj=0.037485*	τ=0.67p_adj=0.000604**	τ=0.59p_adj=0.024516*	τ=0.58p_adj=0.015235*
total bacteria (nmol/g)	τ=0.20p_adj=17.790467	τ=0.69p_adj=0.001838**	τ=0.77p_adj=0.000190***	τ=-0.22p_adj=14.498877	τ=0.98p_adj=0.000000***	τ=0.96p_adj=0.000000***	τ=0.91p_adj=0.000000***	τ=0.73p_adj=0.000065***	τ=1.00p_adj=0.000000***	τ=0.80p_adj=0.000001***	τ=0.55p_adj=0.037485*	τ=0.48p_adj=0.244685	τ=0.37p_adj=1.851291
fungi (nmol/g)	τ=0.19p_adj=19.829135	τ=0.59p_adj=0.027040*	τ=0.65p_adj=0.004975**	τ=-0.21p_adj=16.273015	τ=0.82p_adj=0.000000***	τ=0.85p_adj=0.000013***	τ=0.81p_adj=0.000001***	τ=0.55p_adj=0.037485*	τ=0.80p_adj=0.000001***	τ=1.00p_adj=0.000000***	τ=0.45p_adj=0.370368	τ=0.41p_adj=0.970005	τ=0.23p_adj=12.868160
I%/g dry	τ=0.32p_adj=4.259408	τ=0.62p_adj=0.012590*	τ=0.74p_adj=0.000486***	τ=-0.17p_adj=24.873925	τ=0.53p_adj=0.065585	τ=0.52p_adj=0.102217	τ=0.49p_adj=0.143497	τ=0.67p_adj=0.000604**	τ=0.55p_adj=0.037485*	τ=0.45p_adj=0.370368	τ=1.00p_adj=0.000000***	τ=0.65p_adj=0.005094*	τ=0.63p_adj=0.002825**
pH 5.5 (ABTS)	τ=0.40p_adj=1.237978	τ=0.57p_adj=0.038834*	τ=0.62p_adj=0.012592*	τ=-0.22p_adj=14.290891	τ=0.46p_adj=0.369780	τ=0.46p_adj=0.407150	τ=0.43p_adj=0.667235	τ=0.59p_adj=0.024516*	τ=0.48p_adj=0.244685	τ=0.41p_adj=0.970005	τ=0.65p_adj=0.005094*	τ=1.00p_adj=0.000000***	τ=0.68p_adj=0.002200**
pH 7 (L-DOPA)	τ=0.36p_adj=2.267139	τ=0.56p_adj=0.044121*	τ=0.55p_adj=0.063437	τ=-0.22p_adj=14.498877	τ=0.35p_adj=2.624228	τ=0.34p_adj=2.719024	τ=0.29p_adj=5.774007	τ=0.58p_adj=0.015235*	τ=0.37p_adj=1.851291	τ=0.23p_adj=12.868160	τ=0.63p_adj=0.002825**	τ=0.68p_adj=0.002200**	τ=1.00p_adj=0.000000***
