# Supplementary material for: Iodide uptake by forest soils is principally related to the activity of extracellular oxidases
Source: Front Chem. 2023 Mar 2;11:1105641. doi: 10.3389/fchem.2023.1105641 (PMC10019592; doi:10.3389/fchem.2023.1105641)
Supplement: Supplementary file 3 [file Table3.xlsx]

## Sheet: Sheet1
Supplementary Table 3. Muliple regression analysis results for variables influencing 125I- uptake in forest soils.
Explanatory variable(s)	R2	adjusted R2	Significance F	Corrected Significance F
PH	0.118437	0.0694608	0.137334	28.0161
C	0.4482	0.4175	0.00124	0.25296
N	0.6048	0.5828	5.44e-05	0.0110976
BIOM	0.305265	0.266668	0.0115282	2.35175		abbreviations
G(-)	0.284652	0.24491	0.0154072	3.14306		PH = soil pH
G(+)	0.25542	0.214054	0.023019	4.69588		C = %C soil content
ACTN	0.5523	0.5275	0.000174	0.035496		N = %N soil content
BACT	0.321	0.2832	0.0092	1.8768		BIOM = total soil biomass
FUNG	0.11044	0.0610197	0.152267	31.0624		G(-) = soil Gram(-) biomass
ABTS	0.6173	0.596	4.04e-05	0.0082416		G(+) = soil Gram(+) biomass
DOPA	0.6913	0.6742	5.56e-06	0.00113424		ACTN = soil actinobacterial biomass
						BACT = soil bacterial biomass
DOPA, PH	0.691358	0.655047	4.57477e-05	0.00933252		FUNG = soil fungal biomass
DOPA , C	0.8053	0.7824	9.11e-07	0.000185844		ABTS = oxidase activity measured at pH 5.5 using ABTS
DOPA , N	0.818	0.7966	5.14e-07	0.000104856		DOPA = oxidase activity measured at pH 7.0 using L-DOPA
DOPA , BIOM	0.782276	0.756661	2.3562e-06	0.000480665
DOPA , G(-)	0.775347	0.748918	3.07501e-06	0.000627302
DOPA , G(+)	0.776632	0.750353	2.92875e-06	0.000597464
DOPA, ACTN	0.7795	0.7536	2.62e-06	0.00053448
DOPA, BACT	0.779	0.753	2.67e-06	0.00054468
DOPA, FUNG	0.797241	0.773387	1.28628e-06	0.000262401
DOPA, ABTS	0.7903	0.7657	1.71e-06	0.00034884
ABTS, PH	0.61743	0.572421	0.000283823	0.0578998
ABTS, C	0.617777	0.57281	0.000281638	0.0574541
ATBS, N	0.6471	0.6056	0.000143	0.029172
ABTS, BIOM	0.689723	0.65322	4.78489e-05	0.00976118
ABTS, G(-)	0.681672	0.644222	5.94891e-05	0.0121358
ABTS, G(+)	0.678893	0.641116	6.40499e-05	0.0130662
ABTS, ACTN	0.7704	0.7434	3.7e-06	0.0007548
ABTS, BACT	0.693729	0.657697	4.28452e-05	0.00874042
ABTS, FUNG	0.641348	0.599153	0.000163955	0.0334468
N, PH	0.610065	0.564191	0.000333757	0.0680864
N, C	0.6294	0.5858	0.000217	0.044268
N, BIOM	0.606325	0.56001	0.000361968	0.0738414
N, G(-)	0.604873	0.558388	0.000373473	0.0761885
N, G(+)	0.604898	0.558415	0.000373277	0.0761485
N, ACTN	0.6885	0.6518	4.95e-05	0.010098
N, BACT	0.607435	0.561251	0.000353382	0.0720899
N, FUNG	0.611517	0.565813	0.000323341	0.0659616
C, PH	0.489194	0.429099	0.00331267	0.675785
C, BIOM	0.48248	0.421595	0.00370152	0.75511
C, G(-)	0.472017	0.409902	0.00438802	0.895156
C, G(+)	0.472149	0.410049	0.00437872	0.893259
C, ACTN	0.652093	0.611163	0.0001266	0.0258265
C, BACT	0.490184	0.430205	0.00325849	0.664732
C, FUNG	0.453101	0.38876	0.00591845	1.20736
PH, BIOM	0.361353	0.286218	0.0221166	4.51178
PH, G(-)	0.350522	0.274113	0.0255152	5.2051
PH, G(+)	0.322403	0.242686	0.0365812	7.46256
PH, ACTN	0.556012	0.503778	0.00100614	0.205253
PH, BACT	0.37441	0.300811	0.018555	3.78523
PH, FUNG	0.210873	0.118035	0.133582	27.2507
DOPA, ABTS, PH	0.798364	0.760557	8.26362e-06	0.00168578
DOPA, ABTS, C	0.8102	0.7746	5.12e-06	0.00104448
DOPA, ABTS, N	0.8194	0.7855	3.46e-06	0.00070584
DOPA, ABTS, BIOM	0.843743	0.814445	1.10096e-06	0.000224595
DOPA, ABTS, G(-)	0.838401	0.808101	1.4367e-06	0.000293087
DOPA, ABTS, G(+)	0.840857	0.811017	1.27268e-06	0.000259626
DOPA, ABTS, ACTN	0.847809	0.819274	8.93458e-07	0.000182265
DOPA, ABTS, BACT	0.842014	0.812392	1.20121e-06	0.000245047
DOPA, ABTS, FUNG	0.848936	0.820611	8.42402e-07	0.00017185
DOPA, PH, C	0.805749	0.769327	6.15561e-06	0.00125574
DOPA, PH, N	0.821534	0.788071	3.1511e-06	0.000642824
DOPA, PH, BIOM	0.783258	0.742618	1.46079e-05	0.00298002
DOPA, PH, G(-)	0.775788	0.733748	1.90773e-05	0.00389176
DOPA, PH, G(+)	0.777454	0.735726	1.79891e-05	0.00366978
DOPA, PH, ACTN	0.78338	0.742763	1.45433e-05	0.00296683
DOPA, PH, BACT	0.779877	0.738604	1.65024e-05	0.00336649
DOPA, PH, FUNG	0.798612	0.760851	8.18384e-06	0.0016695
DOPA, C, N	0.8183	0.7843	3.63e-06	0.00074052
DOPA, C, BIOM	0.824944	0.792121	2.70527e-06	0.000551876
DOPA, C, G(-)	0.820059	0.78632	3.36293e-06	0.000686039
DOPA, C, G(+)	0.824318	0.791378	2.78275e-06	0.000567681
DOPA, C, ACTN	0.8378	0.8074	1.48e-06	0.00030192
DOPA, C, BACT	0.824164	0.791195	2.80209e-06	0.000571627
DOPA, C, FUNG	0.82527	0.792508	2.66571e-06	0.000543805
DOPA, N, BIOM	0.827755	0.795459	2.38024e-06	0.000485569
DOPA, N, G(-)	0.82439	0.791464	2.77369e-06	0.000565833
DOPA, N, (G+)	0.826522	0.793995	2.51833e-06	0.000513739
DOPA, N, ACTN	0.8363	0.8056	1.59e-06	0.00032436
DOPA, N, BACT	0.8268	0.7943	2.49e-06	0.00050796
DOPA, N, FUNG	0.834553	0.803531	1.73088e-06	0.0003531
ABTS, PH, C	0.617795	0.546131	0.00123483	0.251905
ABTS, PH, N	0.647197	0.581046	0.000663682	0.135391
ABTS, PH, BIOM	0.690136	0.632036	0.000241469	0.0492597
ABTS, PH, G(-)	0.68179	0.622125	0.000297141	0.0606167
ABTS, PH, G(+)	0.679184	0.619031	0.000316656	0.0645979
ABTS, PH, ACTN	0.778756	0.737273	1.71761e-05	0.00350392
ABTS, PH, BACT	0.694158	0.636813	0.000218041	0.0444804
ABTS, PH, FUNG	0.641406	0.57417	0.00075315	0.153643
ABTS, C, N	0.674652	0.613649	0.000353263	0.0720657
ABTS, C, BIOM	0.713527	0.659813	0.000130714	0.0266656
ABTS, C, G(-)	0.706321	0.651257	0.000158764	0.0323879
ABTS, C, G(+)	0.696005	0.639006	0.000207961	0.0424241
ABTS, C, ACTN	0.775445	0.73334	1.93084e-05	0.00393892
ABTS, C, BACT	0.716038	0.662795	0.000122007	0.0248893
ABTS, C, FUNG	0.659185	0.595282	0.00050723	0.103475
ABTS, N, BIOM	0.693158	0.635625	0.000223673	0.0456293
ABTS, N, G(-)	0.68411	0.624881	0.000280647	0.057252
ABTS, N, G(+)	0.679681	0.619621	0.000312852	0.0638219
ABTS, N, ACTN	0.7739	0.7315	2.04e-05	0.0041616
ABTS, N, BACT	0.698111	0.641507	0.000196966	0.040181
ABST, N, FUNG	0.649383	0.583642	0.000632379	0.129005
PH, C, N	0.629838	0.560433	0.000963545	0.196563
PH, C, BIOM	0.517222	0.426701	0.00743751	1.51725
PH, C, G(-)	0.510192	0.418354	0.00830318	1.69385
PH, C, G(+)	0.509254	0.417239	0.00842502	1.7187
PH, C, ACTN	0.655395	0.590781	0.000552809	0.112773
PH, C, BACT	0.523752	0.434455	0.00670392	1.3676
PH, C, FUNG	0.492721	0.397607	0.0108369	2.21074
PH, N, BIOM	0.61195	0.53919	0.00138871	0.283297
PH, N, G(-)	0.610395	0.537344	0.00143235	0.292199
PH, N, G(+)	0.610351	0.537292	0.00143357	0.292449
PH, N, ACTN	0.688607	0.63022	0.000250932	0.0511901
PH, N, BACT	0.613125	0.540586	0.00135651	0.276729
PH, N, FUNG	0.615515	0.543424	0.001293	0.263773
C, N, BIOM	0.630058	0.560694	0.000959112	0.195659
C, N, G(-)	0.629374	0.559882	0.000972959	0.198484
C, N, G(+)	0.629409	0.559923	0.000972249	0.198339
C, N, ACTN	0.691636	0.633818	0.000232486	0.0474271
C, N, BACT	0.630434	0.561141	0.000951581	0.194123
C, N, FUNG	0.630517	0.561239	0.000949936	0.193787
ABTS, DOPA, PH, N	0.824376	0.777543	1.55123e-05	0.00316451
ABTS, DOPA, PH, C	0.812838	0.762929	2.46977e-05	0.00503834
ABTS, DOPA, PH, BIOM	0.852542	0.81322	4.30426e-06	0.000878068
ABTS, DOPA, PH, G(-)	0.849487	0.80935	5.00428e-06	0.00102087
ABTS, DOPA, PH, G(+)	0.849487	0.80935	5.00428e-06	0.00102087
ABTS, DOPA, PH, ACTN	0.863205	0.826727	2.47784e-06	0.000505479
ABTS, DOPA, PH, BACT	0.850595	0.810754	4.73984e-06	0.000966927
ABTS, DOPA, PH, FUNG	0.857683	0.819731	3.31569e-06	0.000676401
ABTS, DOPA, N, C	0.819519	0.771391	1.89375e-05	0.00386325
ABTS, DOPA, N, BIOM	0.844005	0.802406	6.50785e-06	0.0013276
ABTS, DOPA, N, G(-)	0.83847	0.795396	8.40484e-06	0.00171459
ABTS, DOPA, N, G(+)	0.840871	0.798436	7.53068e-06	0.00153626
ABTS, DOPA, N, ACTN	0.8486	0.8082	5.23e-06	0.00106692
ABTS, DOPA, N, BACT	0.842142	0.800046	7.10041e-06	0.00144848
ABTS, DOPA, N, FUNG	0.848956	0.808677	5.13554e-06	0.00104765
ABTS, DOPA, C, BIOM	0.843744	0.802075	6.58832e-06	0.00134402
ABTS, DOPA, C, G(-)	0.838405	0.795313	8.42985e-06	0.00171969
ABTS, DOPA, C, G(+)	0.841092	0.798717	7.45424e-06	0.00152066
ABTS, DOPA, C, ACTN	0.8503	0.8104	4.8e-06	0.0009792
ABTS, DOPA, C, BACT	0.842065	0.799948	7.1259e-06	0.00145368
ABTS, DOPA, C, FUNG	0.851067	0.811352	4.6308e-06	0.000944683
ABTS, PH, N, C	0.677842	0.591933	0.00124364	0.253702
ABTS, PH, N, BIOM	0.694323	0.612809	0.000855817	0.174587
ABTS, PH, N, G(-)	0.684524	0.600397	0.00107149	0.218585
ABTS, PH, N, G(+)	0.680223	0.594949	0.00117979	0.240677
ABTS, PH, N, ACTN	0.786612	0.729708	6.42095e-05	0.0130987
ABTS, PH, N, BACT	0.699422	0.619268	0.000759024	0.154841
ABTS, PH, N, FUNG	0.649404	0.555912	0.00226323	0.461698
ABTS, N, C, BIOM	0.71569	0.639874	0.000509824	0.104004
ABTS, N, C, G(-)	0.709144	0.631582	0.000600076	0.122415
ABTS, N, C, G(+)	0.701181	0.621496	0.000727874	0.148486
ABTS, N, C, ACTN	0.775489	0.71562	9.28573e-05	0.0189429
ABTS, N, C, BACT	0.717468	0.642126	0.00048741	0.0994316
ABTS, N, C, FUNG	0.691731	0.609525	0.000908924	0.18542
DOPA, PH, N, C	0.821548	0.773961	1.74348e-05	0.0035567
DOPA, PH, N, BIOM	0.831122	0.786088	1.16449e-05	0.00237557
DOPA, PH, N, G(-)	0.827401	0.781374	1.36603e-05	0.0027867
DOPA, PH, N, G(+)	0.829848	0.784474	1.2304e-05	0.00251001
DOPA, PH, N, ACTN	0.842241	0.800172	7.06769e-06	0.00144181
DOPA, PH, N, BACT	0.830065	0.784749	1.21896e-05	0.00248668
DOPA, PH, N, FUNG	0.83808	0.794901	8.55506e-06	0.00174523
DOPA, N, C, BIOM	0.833948	0.789667	1.02907e-05	0.00209931
DOPA, N, C, G(-)	0.828028	0.782168	1.33011e-05	0.00271342
DOPA, N, C, G(+)	0.834575	0.790461	1.00095e-05	0.00204194
DOPA, N, C, ACTN	0.850497	0.81063	4.76266e-06	0.000971583
DOPA, N, C, BACT	0.83318	0.788695	1.06444e-05	0.00217146
DOPA, N, C, FUNG	0.834293	0.790104	1.01352e-05	0.00206759
ABTS, DOPA, PH, N, C	0.824526	0.761857	7.1044e-05	0.014493
ABTS, DOPA, PH, N, BIOM	0.853858	0.801665	2.06484e-05	0.00421227
ABTS, DOPA, PH, N, G(-)	0.846354	0.79148	2.89875e-05	0.00591346
ABTS, DOPA, PH, N, G(+)	0.849992	0.796418	2.46454e-05	0.00502766
ABTS, DOPA, PH, N, ACTN	0.863227	0.81438	1.31691e-05	0.0026865
ABTS, DOPA, PH, N, BACT	0.851521	0.798492	2.29935e-05	0.00469068
ABTS, DOPA, PH, N, FUNG	0.858156	0.807497	1.68635e-05	0.00344016
ABTS, DOPA, PH, C, BIOM	0.853952	0.801792	2.05592e-05	0.00419408
ABTS, DOPA, PH, C, G(-)	0.846781	0.79206	2.84459e-05	0.00580296
ABTS, DOPA, PH, C, G(+)	0.849871	0.796253	2.47812e-05	0.00505537
ABTS, DOPA, PH, C, ACTN	0.863219	0.814368	1.31748e-05	0.00268765
ABTS, DOPA, PH, C, BACT	0.851442	0.798386	2.30759e-05	0.00470748
ABTS, DOPA, PH, C, FUNG	0.866828	0.819267	1.09842e-05	0.00224078
ABTS, DOPA, N, C, BIOM	0.844197	0.788554	3.18534e-05	0.0064981
ABTS, DOPA, N, C, G(-)	0.838547	0.780886	4.05242e-05	0.00826693
ABTS, DOPA, N, C, G(+)	0.841437	0.784808	3.58691e-05	0.0073173
ABTS, DOPA, N, C, ACTN	0.8506	0.7972	2.4e-05	0.004896
ABTS, DOPA, N, C, BACT	0.842492	0.786239	3.42873e-05	0.0069946
ABTS, DOPA, N, C, FUNG	0.85174	0.79879	2.27643e-05	0.00464391
DOPA, PH, N, C, BIOM	0.831492	0.77131	5.40824e-05	0.0110328
DOPA, PH, N, C, G(-)	0.827631	0.76607	6.30008e-05	0.0128522
DOPA, PH, N, C, G(+)	0.830394	0.76982	5.65027e-05	0.0115266
DOPA, PH, N, C, ACTN	0.843804	0.78802	3.24014e-05	0.00660988
DOPA, PH, N, C, BACT	0.830509	0.769977	5.62436e-05	0.0114737
DOPA, PH, N, C, FUNG	0.838546	0.780883	4.05273e-05	0.00826756
ABTS, DOPA, PH, N, C, BIOM	0.854239	0.786965	8.91217e-05	0.0181808
ABTS, DOPA, PH, N, C, G(-)	0.84682	0.776121	0.000121266	0.0247382
ABTS, DOPA, PH, N, C, G(+)	0.850036	0.780822	0.000106318	0.0216888
ABTS, DOPA, PH, N, C, ACTN	0.863333	0.800256	5.96895e-05	0.0121767
ABTS, DOPA, PH, N, C, BACT	0.851689	0.783238	9.92534e-05	0.0202477
ABTS, DOPA, PH, N, C, FUNG	0.86814	0.807281	4.77439e-05	0.00973975
ABTS, DOPA, PH, N, C, BIOM, G(-)	0.865802	0.78752	0.000214681	0.043795
ABTS, DOPA, PH, N, C, BIOM, G(-), G(+)	0.909969	0.844491	9.66917e-05	0.0197251
ABTS, DOPA, PH, N, C, BIOM, G(-), G(+), ACTN	0.924493	0.856536	0.000167184	0.0341056
ABTS, DOPA, PH, N, C, BIOM, G(-), G(+), ACTN, BACT	0.924503	0.840617	0.000657444	0.134119
ABTS, DOPA, PH, N, C, BIOM, G(-), G(+), ACTN, BACT, FUNG	0.927698	0.828283	0.00198723	0.405394
