# Supplementary material for: Iodide uptake by forest soils is principally related to the activity of extracellular oxidases
Source: Front Chem. 2023 Mar 2;11:1105641. doi: 10.3389/fchem.2023.1105641 (PMC10019592; doi:10.3389/fchem.2023.1105641)
Supplement: Supplementary file 4 [file Table1.csv]

Supplementary Table 1. Soil Data for Statistical Analysis
sample	depth	location	type	pH	drywt %	C %	N %	C/N	total Biomass (nmol/g)	gram (-) nmol/g	gram (+) nmol/g	actinobacteria nmol/g	total bacteria (nmol/g)	fungi (nmol/g)	mean I%/mg dry	mean pH 5.5 (ABTS)	mean pH 7 (L-DOPA)
NTC10	0 - 10 cm	Nishi-Tokyo, Japan	coniferous	5.2	50	6.2	0.39	16	156.3	65.9	51.5	28.1	145.5	9.02	13.2658	8.1	19.44
NTC20	10 - 20 cm	Nishi-Tokyo, Japan	coniferous	5.1	53	4.7	0.3	15.8	78.7	31.9	25.8	16.8	74.5	3.45	14.4086	5.84	47.98
NTD10	0 - 10 cm	Nishi-Tokyo, Japan	deciduous	4.7	51	6.3	0.48	13.1	197.4	97.7	59.8	29.3	186.9	8.66	13.4173	7.91	31.39
NTD20	10 - 20 cm	Nishi-Tokyo, Japan	deciduous	4.6	55	5.2	0.38	13.6	172.7	81.4	52.6	30.1	164.1	6.61	12.4924	5.33	27.7
KAC10	0 - 10 cm	Katano, Osaka, Japan	coniferous	4.6	66	14.8	0.55	26.7	257.8	120.7	81.7	27.2	229.7	24.08	8.4779	5.84	8.27
KAC20	10 - 20 cm	Katano, Osaka, Japan	coniferous	4.4	88	0.7	0.04	18.3	50.9	22.1	18.2	7.7	48	2.42	3.3464	0.8	2.18
KAD10	0 - 10 cm	Katano, Osaka, Japan	deciduous	4.1	69	3.3	0.37	8.9	157.3	65.9	60.6	16.5	143	11.1	6.717	3.24	8.24
KAD20	10 - 20 cm	Katano, Osaka, Japan	deciduous	4	88	0.5	0.04	12.6	45.6	18.8	17.2	6.9	42.9	2.18	2.7446	1.17	2.94
LAC10	0 - 10 cm	Los Alamos, NM, U.S.	coniferous	4.9	93	2	0.09	21.6	79.2	33.5	28.3	9.3	71.1	6.52	4.47	2.51	8.04
LAC20	10 - 20 cm	Los Alamos, NM, U.S.	coniferous	5.5	92	1.2	0.06	20.5	42.6	18.5	13.9	7.9	40.4	1.71	3.0062	0.61	5.98
LAD10	0 - 10 cm	Los Alamos, NM, U.S.	deciduous	6	75	4.5	0.36	12.5	170.4	81.5	53.7	18	153.3	13.8	6.1262	3.23	8.99
LAD20	10 - 20 cm	Los Alamos, NM, U.S.	deciduous	5.9	78	2.4	0.2	11.9	125.3	55.3	43.3	17.7	116.3	6.37	4.7202	4.21	10.76
SRC10	0 - 10 cm	Savannah River Site, SC, U.S.	coniferous	3.9	95	1	0.02	43	24.4	8.4	11.1	4	23.5	0.88	0.9872	0.11	3.76
SRC20	10 - 20 cm	Savannah River Site, SC, U.S.	coniferous	3.9	94	2	0.04	45.8	33.6	12.2	14.3	5.4	32	1.46	1.2634	0.78	7.44
SRD10	0 - 10 cm	Savannah River Site, SC, U.S.	deciduous	4.4	71	7.5	0.44	17.1	209.8	105.4	68.3	22.4	196.1	12.37	6.1992	2.9	13.47
SRD20	10 - 20 cm	Savannah River Site, SC, U.S.	deciduous	4.3	75	6.3	0.33	19	127.1	64.4	40.9	14.7	120	6.43	3.5255	4.95	15.28
FUC10	0 - 10 cm	Fukushima Prefecture, Japan	coniferous	5.7	32	21.2	1.16	18.2	126.1	59.9	38.7	19.3	118	6.96	16.3481	20.97	33.27
FUC20	10 - 20 cm	Fukushima Prefecture, Japan	coniferous	5.9	67	3	0.23	13	92.6	37.2	32.8	17.8	87.8	3.9	6.1314	8.49	24.28
FUD10	0 - 10 cm	Fukushima Prefecture, Japan	deciduous	5.9	39	9.7	0.75	12.9	241.3	115.5	73.9	38.4	227.8	10.34	11.4719	8.48	34.72
FUD20	10 - 20 cm	Fukushima Prefecture, Japan	deciduous	6	61	2	0.22	9.2	86.2	30.7	32.6	18.7	82	3.18	5.2549	3.74	21.86
